# Supplementary material for: Wnt activation disturbs cell competition and causes diffuse invasion of transformed cells through NF-κB-MMP21 pathway
Source: Nat Commun. 2023 Nov 3;14:7048. doi: 10.1038/s41467-023-42774-6 (PMC10624923; doi:10.1038/s41467-023-42774-6)
Supplement: Supplementary file 4 — Supplementary Data 1 [file 41467_2023_42774_MOESM4_ESM.xlsx]

## Sheet: Sheet1
Supplementary Data 1. Differentially expressed genes in β-cat ΔN/RasV12 cells co-cultured with β-cat ΔN cells compared to β-cat ΔN/RasV12 cells cultured alone.
Upregulated genes
GeneSymbol	Log FC ([mix] Vs [alone])	p (Corr) ([mix] Vs [alone])	Sequence
BCHE	6.43049	0.00610083	GACTGGAAAAATCAATTTAACGATTATACTAGCAAGAAAGAAAGCTGTGCGGGTCTCTAA
PCSK1	6.30485	0.00158722	TATAGCGACTATGTTGATGTTTTCTATAACACGAAACCTTATAAGCACAGAGACGACCGG
SELL	5.6137	0.000381988	TGGTTACTGCTTTTGCTGGGTTGGCATTTATCATTTGGCTGGCAAGAAGATTAAAGAAAG
DLA-DRA	5.25465	0.00610083	GACCATTTTCATCATCAAGGGCATGCGCAAGGTCAAAGCTGGTGAACGCCGAGGGCCTCT
DLA-DRA	5.17164	0.0197929	GTGAATGTTCGAAACAGATATCTCTTCTACACTTAGTGCTTTGGTTTCTTCAAATTGTGA
MX2	4.98848	0.00139763	TATTTTGTGCTCCAAGAGAACGGCAGTTGCTTGCAGAAAGCCATGATGCAGATACTACAG
MX2	4.67713	0.0017283	CGGTTTTAATGTGTACCGTTCCCCTGGCTGCAGGGAGCTCCCATTGCTATGTTAAGTCTT
MUC13	4.66797	0.000381988	ATTGAGAACGACTTTCAGAATCTGAGACTACAGCAGACGACAGGCTTCAGCAATCTAGGA
HLA-DRB1	4.66031	0.00930062	CTTGCAGTGGGGCTGTTCATCTACTTCAGAAATCAGAAGGGACACTCTGGACTTCAGCCA
BCHE	4.60509	0.000780731	AACACAGATCAAAGTTTCCCAGGTTTCCCTGGATCAGAGATGTGGAACCCAAACACTGAT
LOC488622	4.58362	0.0034592	GACAATGTGAAGAAGCTGAGATCTGTAATTCACAGTTTCATGAAGGTCATCAAGTCCAGG
PCK1	4.48521	0.00279128	AAAGGCCTAGGTGAGATCAACACGAAGGAGCTTTTCCACATCTCCAAGGAGTTCTGGGAG
SELP	4.4616	0.000815864	CACAGCCATCTAGGAACATATGGAGTTTTTACGAATGCTGCATTTGACCCAACCCCTTAA
HLA-DRB1	4.43918	0.0017283	CATGGGAACTCACCTTCTGCTCATGTTTCTTTATAAGCTTTTCTCAAATAAATGTGGATT
PCK1	4.4172	0.000815864	TATATACTCCTGTTACTTGCCTTTACGTAATTTCAGTGTTTTCCCTGACACTTCTTGGAA
GPNMB	4.31783	0.000815864	GAAGGAGAGGCTGGATACTTTCTAGCTTATCCGTGTAACCAAATGCATAAAACCAATATA
IDO1	4.28231	0.000815864	ATGGATTTCCTGAAGAGTGTAAGAACTACAACTGAGAAATTCCTGCTGATAGATCATTAA
KCNJ16	4.27934	0.00953466	GAAGCCCCTTATCAGAAAGCTGTCTTGACTTTAAATAGAATCTCCGTTGAATCCCAAATG
NA	4.23162	0.00953466	AAGGAATAGAGTGGTCATGGGTAGTTTTTATTTTCTTTTTTATACTTTGCTGTGCCATCC
IFGGB1	4.18999	0.0017283	GGAATCTGGAGTTTTCTGACCAGTGGAGGGCATAACACTTTGTGTAATGGTTACTACATA
CHDH	4.17015	0.0436007	CCTTCTGACATCCCCAGGAAAGGAGGAATATCATTTTGGAGAAATAAACACTTTGTTACC
C1S	4.10733	0.00953466	GGAATCTATACACGAGTGAAGAATTACATTGACTGGATAAGACAGACAATGCAGGAACAT
DHX58	4.08475	0.000815864	GGATGAGTGTCACCACACGCACAAAGACACTGTCTACAACCTCATCCTGAGCCGGTACCT
DLA-DRA	4.06475	0.0126217	GTGTCAGAGACAATCTTTTTGCCCAGAGAAGACCACCTTTTCCGCAAATTCCACTATCTC
HLA-DRB1	3.97739	0.0148829	CTTGGGCCAGGGACACCCCACCACATTTCTTGGAGGTGGCAAAGTCCGAGTGCTATTTCA
LOC100684769	3.96673	0.000780731	GTGACCATGTTCAGGGGGAAAATAGCCTCAAAGTCTTTTGACACCCTTGGCATTTGGAAT
IFIT1	3.91456	0.000815864	GTCTGGATAAAGCTCTTCAGCTCCTAAAAATGGCCCAACAGGCAACACCCTCCTCTGCCT
ANTXR2	3.91289	0.00460743	CTAGTCACTTTCGATACTGTACTTCAGATGCGAAATGGATATTCGACTCGAAACCTGACA
GPRC5B	3.902	0.013628	TTGCTTCTAGAGAACCAGATTCCAATCCTCTCTTGAGGAGTGTTGTTGGTGGACTGGAAA
PPARGC1A	3.89374	0.00139763	ACCTGACCAGAGTGTGCCAGGGCAAACCGCTTCAAATGGCAGCAGTTCCGTGAAGACACA
CDHR4	3.87409	0.0200939	TGGAATTTCTTCTTCCCATGATCATGGGCTGAGTCTTCAAGCTGAATCAATAATAAACAA
DCDC2	3.86432	0.00424802	GTAAAAATCACCAGCCCACAGAACAACAAACAAAACAAGGACTATGTTGTCATAGCATAG
EDRF1	3.83992	0.00389705	GGTTTTGAGGACTCCATCTTCGTCAGTATTACTGCTGTGTTAAAACAAAAATAAAAAAGG
ANTXR2	3.80718	0.00392885	TAGAGAAAGCCAAAAATGCTGTGGTAAAGATTCCTGAAGAAGTTGAGGAACCTGTCAGGC
NA	3.69658	0.00139022	TTGTTTTGACCAGTTCCTGAATGCCTGAGAAGACACGTGTGCCGACCACAATGTCAATAA
OASL	3.66221	0.00310111	TTATAAGCCCATAAAGAAGATTCAAGAGAAGATGTGGCAAAGCCGGTGCTGCTCAGGCTT
BASP1	3.58832	0.00268191	AGTTCCGGTTTCTCTTCCATTCTGTGTCACAGACACCAACACACCACTCATTGGAAAATG
NLRC5	3.58413	0.00424802	GGCCCTTCCACACTTTAAGCCAAATTAGACCAATAAATGTGGATCGTGTCTTAGCCTCTA
CCL20	3.56829	0.00377817	AAAGAAGAAATGGGTGAAACGGACTGTGCGTCTCCTCAGCCATAGAGTCAAGAAGATGTA
IQCK	3.56226	0.00466456	CTTCACCATCTCTTGGAACTAGAGCTCACTGTACATTGTAATGACACTTAGTGTAGAAGA
BASP1	3.54653	0.00268191	TTAATGCATGTCCGTGGTTGGGTGCACCTGTAGTTCTGTTTATTGGTCAGTGGAGATGAA
SELP	3.52648	0.00325893	GAAATTTCAGCTATGGATCAACCTGTAGCTTCCATTGTCCGGAGGGCCAGTTACTTAATG
CLDN2	3.4729	0.0463582	GAGACCTCTTTGTATCTCCCAGACTAGCTATAAGAGTGCTGGGCACATAGTAGGTAATCA
APOBEC1	3.40835	0.00147524	CCATTACCAAACAATTCCACCTCCTATCCTTTTAGATATGGGGTTGATACAACCTCTTGT
PER2	3.40067	0.0125958	CGCACAAACCAAAACCTTCTTCACCCAGTGCAATATGTTTGTTTACTGCTTGTGTCTTTT
NA	3.39312	0.0183237	ATTTATCTTAGTCAGAGTTCGACCAGAAAAAGAAAACAATTAGAAAAGAAGCTTCCCCAG
GPRC5B	3.38123	0.00147534	CTGGAAGACACCTCTGGTGAAAGACTTTTAAGTTCCAGAGAATAAGAATCTCTCTTACCG
MX1	3.37709	0.00268191	ATGAGTTCCACAAATGGAGCGCTGTGATTGAAAAGAAGTTCCAAAGAGGTGTCTGCTGCA
MX1	3.36294	0.00466456	TAGAGAAAGAAGCTGAGAAGTCCATCCGACTTCACTTCCAAATGGAGCAGATCGTCTACT
KLHL13	3.32876	0.0149175	AGAAATATGACCCAGATAAAGATGAGTGGCATAAGGTTTTCGATCTGCCTGAGTCCCTTG
GPRC5B	3.3091	0.0127422	AGCAAGACAAGCAGTCATGTTAGAGAAGCTCCGACTCCTTATTGCTGAACTTGGTCTTTG
RNF213	3.26354	0.00554649	CAAGCCCAGGATCACCCTCATGGGAATACCCACTCTGGTGTACAGACGTGACTGGGACTA
NA	3.26198	0.00310111	GGACTAGGTTAGAAACCTTTGGAAAAGTGTTATGGATCCTAGATGGAGAGACAGAGTTCC
RNF213	3.2287	0.0288796	TTACATGGAAACCAAAGACAGTGAAATTCCTCCTGAGCTAGAGTACCAGTTCCCAGAGGA
KIAA1551	3.22581	0.00179542	TGTAAATCATTGAAGTTATTTAATAGGGCTTGGGGATCTTACCTGTGCATACCAGATATA
RNF213	3.20642	0.0183795	AGGACTTGGAAGGGAGAATCAAACAGGAGAAGCCTTTCGACCAGATTTGTATCTTCTGTG
HERC5	3.20455	0.00953466	ATAGGGTAAACCAAGCTAAGTGTCAACTGCCTGAAAATATTTTCAAAGTAAACGAGCTTA
MX1	3.17177	0.00190791	CGTGTGGGTGCTCTTAGAAGCTGTATTTCACTGATTTGTAATAAACTTGTTTATCCCCGG
KIAA1551	3.17033	0.00221816	GGAAAAGAGAAGCAGAAGCCTTGATAGCAGTCCTTTAAAACAATTCTGAGGCTAATTTTT
IFI44L	3.16439	0.0105804	ATTATTTCAGAAATTCGTATTCTCTTGCTGGGTCCAACTGGGTCTGGAAGTCTAGTTTTA
KIAA1551	3.15446	0.00465843	GTGTGGAATCTGAGTTATTTTGATGATGAAAGATGGAGCCTTCTAGTTCAAATTTCTTTC
GPRC5B	3.1459	0.00147524	CGATTTTATTCCCTGGCTGTGTCTTTCTTGAGGGAGAAATCAGTAACAGTAGCCGAACAA
SYT13	3.12965	0.011093	TGTCTGGTGTCATACTTGGGAGCGAAAAACCTTTCAGTGGTAAATAAATAATTTCGAACT
NA	3.11581	0.00722731	CAGAGCGTGTTGTATGGAGAGATTTGGCAATAGGGGATTAGGGAAAATTAAGTTGATTTC
CYP4A37	3.10999	0.0183344	GGTAGCAATGAAGGCATGTAGATGCTCTAAGGGATAATGGCTTCTCTTGCATTTTCTGCC
DDX60	3.10636	0.00206357	ATTCCGTTGCCCAAGATAGAAAAACTCATTAAATCCAACGTTCCTGAACTGAGAGGACAG
CYP4A11	3.1017	0.00794888	CTTGCTTCTAGCTTTCTCCTGTGTGTTACCTGTGTACCCATTTGATATTCACATACCCTC
IFI44L	3.09931	0.0136155	TGCTAAGGCAGATGTTACGGATAGTAGATGACTTCTTAGAGGATATGCCTCTTGAGGAAA
IFI44L	3.06872	0.0135101	CCTATACAAGTGCCCATAAGTGATTGTAAGTTCCTCTGGGCAGCTGTAGAAGTTACGACT
MYOT	3.05063	0.0010901	GAAGGAGAATTTCAGCGTCTGGCAGCTCAATCTGGACTCTATGAAAGTGAAGAACTTTAA
GPNMB	3.03814	0.0127422	CTGAATGTCTTCCTCAACCGTGCAAAGGCCATGTTCTACCCTGGAATCCAAGAAAAAGAT
PDE4B	3.02596	0.00147524	AAGTCGTTGGAATTGTATCGGCAATGGACAGACCGCATCATGGAAGAATTTTTCCAGCAG
IFI44L	3.02165	0.0168197	TTCTAACTGATGGTGTCTTCTGGGATCAGTCATATCTCAAGTTCAAAGGCCAACCCTGAG
OAS2	3.01627	0.00139763	TTTCAAAGATGGAACTGGATATCCCGTGCAATCCTGGAAAGTGCCAGTAAGAATAATCTA
HERC5	3.00862	0.0148494	AATATTCTACGATGGAAAGAGTGGAAGAAGCCCTTCAGGTAGCCATCAACAACAGCAGAG
HAVCR1	2.97825	0.0246402	GGTGTCCAAGCAGAAGACAATATCTACATTATCGAGGACAATCTTTACGTCATGGATTAA
OAS2	2.97747	0.00147524	AGCAAAAGACGCTACCGAATGGTTGTCCTCCTTCTGTTTCAAAGATGGAACTGGATATCC
DLA-DQB1	2.97237	0.0416947	AGAGACATCTATAACCGGGAGGAGTTCGTGCGCTTCGACAGCGACGTGGGGGAGTACCGG
MMP21	2.82729	0.0017283	TCAAACGGCTTATTTCCAAAGCAGTCAATCTCAGAGCGGTGGTTTGACATTTGTGACGTC
STAG2	2.8223	0.0149175	TAATTGTACTGTTTTCTGATTTGTATTTATGTCTTGAGACAGTAACTTTTTGAATAAAAA
BST2	2.815	0.0148494	ACTTCAGGGAGAGATCGAGACATTGAAGCAGCAGCTGCAGGCCGCTTTGGAGGAGGTGAA
ISG15	2.77563	0.00255729	TTTTCAGGGCTATCTGCTGCTTCAGCTCTGATGCCAGCATAGAGTCCCTCAAGGGCACCA
KLHL13	2.72367	0.00139763	AACTGCCCACAGTAGAGTGTTACAATCCAAGAACAAACGAGTGGACCTACGTTGCCAAAA
CAMK1D	2.64198	0.012459	TCACTTCCGCTCTTCTTGGTATGGGTAACCGTCTATGTTGTATTTTTTCATTAATGACTA
LOC119864113	2.61997	0.0156995	TTGTCTCAACCGGCTCCCTGGTGATTTTCGAAACAGTTTCCGAGATGGTAAAACATTACG
NA	2.57685	0.0136155	TGTGGGTTTGCACAAATATATAATGACATGTATCCATCGTTATCAGAGTATTTCACTGCT
MAP7D2	2.55583	0.0385503	ATGAATATCAGGGTAAAATCCCTTTTATGACAAGCACACAGAAAATGATAGCATGGTCTG
LOC106559934	2.52495	0.00930062	TAAATTTTCCCACATGCTGCTGTTTAGAGAAACGACATCCCATCCAATGACACAGCGTCA
C16H8orf4	2.51308	0.0463712	ACGAAAGACAAGCTTTTCCAATTTCTGAAACTGCGGAAATATTCCATCAAGGTTCACTGA
LOC119871262	2.49752	0.0238767	ATTAAGAAGCATACACTACTTAGCAAGCTGATGAAAGCCTACTGTGAGCGACAGGGACTG
ISG15	2.47291	0.00268191	AGTGCTGAGAGCCACCCACCCAAGTCCTTGACCAAGTATGGGTAATAAAAGTTGACAAAA
NA	2.45876	0.00692723	AGCTGAGATCAGGGCTCTGTAGCCTTGTATTTAAGATGGGTAAAAATGAAATGTGAAAAT
LOC102151330	2.44184	0.012757	TATTTGCACTGCAACGTCAAAAGGTATCTCTGCTAAATAAAGTAGGTGCTATACAAAGAA
CLIC2	2.39513	0.0364393	CTCAACAGATGGCCAAAGTTACAAAAGACATATTGCTCATAAACTGCTCTTTATAAACAC
NEURL3	2.38893	0.00704136	GCTGTGCTTATTTCCTTGCCAATTTCTGAGGTGTCAAAATAAAATGGATCTTTTGTAAAG
CMPK2	2.38678	0.00722731	AGAAGAAACTGAACTGGAGGCCAACAGCATCTTCCGTCAGAAGGTAGAAATGTCCTATCA
PSMB8	2.38621	0.0288969	GTGAAAGTGGAAAGTACAGATGTCAATGAACTACTGCACCAATACCAAGAGGCCAATCAG
DCDC2	2.38598	0.0449968	GGACATAGGAGAAATGAAGAAGAGACCTATGGAAGTTATTAATACAGAGGTGCACATGTT
IFI44	2.3742	0.0375218	ATTCTGCTCCTGGGTCCAACTGGAGCTGGGAAGTCTAGCTTTTTCAACTCAGTTAAATCT
GALNT16	2.34982	0.00644823	CCTGAGGGCCTTGTCTTTATGAAACACACACTTGGAATAAAACCACTTCTCACATGTAAA
LOC119881591	2.34774	0.047705	AGGGGCTGACTGATGGATTTCCCTAGGGACTGTGCTGGGAATAAATGGTTAATGCAAAAA
CIITA	2.34535	0.0130973	TCCATCTGCAGGACTCACTGTTTTGCACTAACTCTGTCGAGGCCAAAGCTAGGCGTGGCC
GBP6	2.3312	0.00692723	GGAGAGATTTGGTAGTGAGATTGTTTCAATATTTACTTCTCCTGGTAGAATTATTGGTAC
FAM13C	2.31921	0.00257182	GCACATCCAGAGCCTCAAGCGAAAAATTCGGAAATTTGAAGAAAAATTTGAACAAGAAAA
CLIC2	2.31774	0.0148494	ATCAGCTGACACTGGCTGACTGCAGCTTTGTTACCCAAACTGGAACATTATTAAAGTTGG
IFI44	2.30284	0.0288969	CATGCACTATTTACTCTTGGATCTGACTTCTTTCATGAGATTGTGTATTTGTTTGATTCC
IFIT3	2.29677	0.0202417	GATGCTCAGATTTATGTGGACAAAGTGAGACAAGTATGTGAGAAGTTTTCAAATCCATAT
IFI44	2.29223	0.0408931	TAATTATACCTCAGAGTGGGAACTGGAACCCGTAAAGGACCTTCTGATTCTCTCTGCACT
DLA-DMB	2.28118	0.0285262	ACCACCAACTGTACAAGTAGCCAAATCCACTCCTTTTAACACGAAGGAGAGTGTGATGCT
IFGGC1	2.23741	0.0254389	ATATGACTTCTTCATCATTATTTCTTCCTCCCGGTTTAGTCTCAATGATGCTTTGCTGGC
RSAD2	2.23621	0.00737229	GAAAAACCATGTGGAAAACCTCCAGAAACTGAGAACGTGGTGTAGAGATTATCGAGTGGC
RTP4	2.22315	0.0116171	TATCGCCATTCTCCTGTACAGATAATAGGAGTTCCTCTTCTCACATTGGTGACGTGTCCA
DDX58	2.22308	0.0134368	GCAAAGTGGAAGGACTTTCCTTTTGAGAAGATACCCTTTGGTTCTCCAGAAATACCCGAA
IFIT3	2.22132	0.0148494	TGGGACCCCTGAAAGACCACCTTTTGACTAACCCTAGAATATACTTTATCTCTTAAAAAA
CMPK2	2.21073	0.0408931	CATGGACTGGTGATGTTAAGTGACTCACCCAAGGCTGCATAGTTATCAAATTTCCTCTTT
LMO2	2.15948	0.00469313	ATATCTCCTCATCAACTCCGACATAGTGTGCGAACAGGACATCTACGAGTGGACTAAGAT
DDX58	2.14915	0.00692723	TGGGTACAAAGTTGCAGGTATTTCTGGAGCAACATCTGAGAATATCTCAGTGGGAACAGA
CMPK2	2.14511	0.011193	TCTTCTGCCTTCCTTTTGTACCTTGCAAATGAATAAAGTTGCTGTGATTTTGTGATGCGA
HGD	2.13558	0.013628	GGGGGGTGGTTAAAATGAGAACTCATTTTTTCACAGTCAAGTAATTCAGACATTTGTCGA
NA	2.12785	0.0134672	TACTGTGTCAGGCAGCTTGCCAAATTCTTTAAATACCTCTCATTGACTATTCACAGAAAC
CCDC148	2.12726	0.0435245	CCAAAAATCAACCCTCAAAAACCTCCAAGAAAGGACATGGAGTCTACTATATTTAAAATC
CYP4A11	2.1257	0.0419372	AGGATTCTTAGTCTTGCTCTCCTTTTATGCCCTTCACCACAACCCAAATGTGTGGCCAAA
CPM	2.09496	0.00764078	ACACAAGCTACCTTCTTTTGTCATCAGAAAACAAAAGTTCTACCATTGGTACTCAACTTG
NA	2.08983	0.0230239	TGTAATTCACAGATGCTCCCACGATGGCATCTCATGGAATTTATCTGCTCTTTCACAGAA
EML6	2.0873	0.0416947	ACCGACCTTTCTTCGTCATCAGACCTTGCATTGACAGAACCACGTGGAAGACTAAATTGA
CXCL10	2.08424	0.00858257	AAGATGTCTGAATCCAGAATCTAAGACCATCAAGAGTTTAGTGAAAGCAATTAGCAAGAA
CCDC148	2.08262	0.049761	AACCTCCAAGAAAGGACATGGAGTCTACTATATTTAAAATCTAGAGTTCATCTGCAAATC
C1S	2.06651	0.0449968	TTTGCTGCATACTATGTCGCTGTAGATATAAATGAGTGCACAGACTTTGCAGATGTCCCC
NA	2.05842	0.0253782	CAAGTGAGGTCTTTGGATGGTATACAATTGACAGAAGTGCAAGGTTCTTGGGGGGAGAAA
CTSS	2.05585	0.0356601	GAAACAGTGGAAATCACTGTGGGATTGCTAGTTATCCCTCTTACCCAGAAATCTAGACCT
SMIM6	2.05199	0.0240483	TCCCATACCCAATGTGTCTGGCACAGTCAGTTTCAGTCAATATTTGGTGGTTGAATAAAT
SYT13	2.04843	0.0304791	AGGCCAGATGCAGGGAAAGTTTAATGTGGGGAATAATGTCTACAAAGAATGGGGGTCTTT
TMEM106A	2.03144	0.0149175	TACAAAATCTGTTCCTGGATGAAAATCAAAGTCCACCATGTGCTTTTGCACATCCAGGGC
NCALD	2.02902	0.0178582	TTATGTCACTCCTTTGCCGGGCTGTTCATTGTCATGGCTGTGGTGTGGGACCTCTGGAAA
EHF	2.02538	0.0136155	GTTTTTTGTGTATGTCTGTTTGATGGGTCCCAGGACACACTAATAAAAACCCTAGAGACC
DLA88	2.02527	0.0288969	TCAGCACTTATGTGACCGACCTCAATTTGTACTTGATTTTTTCTCACAGTGTGAGACCAG
APOL5	2.02298	0.0155479	AGTGCTGCTTTGTTGTGTATTGATAAGTGTGTCAGAGCCTTCAAGAACCTCAAGGAACTT
REPS2	2.00925	0.0321747	GGTTAAAAATCTCCAACTTTGGAAAATGTACATGATGTGAAACTGGGGTGCTAGTTAAAA
C1R	2.00626	0.00347975	GAGGCATGTGAGAGCTGGCTCAGGAAAAATAAAAGGAAGGATGTGTTTTCTCAAAAGTTA
DUSP10	1.98755	0.0169026	AATTATTTCCCCAAACCTTAACTTCATGGGGCAATTACTGGAGTTTGAGGAAGACCTGAA
FAM78B	1.98623	0.0148494	GAATAAAGAAATCACTGATATGACAGACTTGCTGTGATTACCATGCAAGTAGCCATAAAA
FBN2	1.96083	0.0127422	GTGCTGACCAAAGATTCATAACCAATTATATCCATATCCAGTTGGGGGTTTGTTTTGTTT
IRF7	1.95093	0.00858257	CTCCAACAGCCTCTACGAGGACCTGGAACACTTCCTCATGGAGGTAGAGCCACCTGCCTG
APOL5	1.93049	0.012757	AGTAATCCAGGAAGGATTCTCGAAACTGTGCAGAAGGGACCGGGAGTGAACAAAAGTTAT
SP100	1.91054	0.0136155	CTGAAAGACCTGATTGAGAATAAATACCTACCAGACCCGCCAAGAAGAAGAAAAAGAAGA
ALAS1	1.90508	0.0169026	GTCCGGGTCGCAAATGCTGCTAAAAACACTGAAGTCTGTGATGAACTAATGAGTAGACAT
ALAS1	1.89766	0.00662912	TGATGAGTGAAAGAGAGAAATCTTACTTCTCTGGCATGAGCAAGTTGGTATCTGCCCAGG
DUSP10	1.88256	0.0136155	GCCAGCTTGGAGATTGAAAGGAATTCAATAAAAAATCAATTACTTTCCTTCCCACCTTTT
LMO2	1.87694	0.0163845	AGATGTGCAATTGATTTCTTTTCTTCCTGGCTTTTATGACAACCCTGCTCCAATCACTGT
ELL2	1.87606	0.0248019	TGTAGAAGACAAAAGCATTTCCATTTCAACAGTCTGTCAGCTTTATTAATGTTGGGCAAA
ALAS1	1.86042	0.0073944	CCAGGCCACGTTGTATCCGGATAGTCTCCAGAGTTGTCTTTATATGTGAATTAAATTATA
ALAS1	1.8508	0.0375218	AAATATTTCTGGAACTAGTAAATTCCATGTGGACCTGGAACAGGAGCTGGCTGATTTACA
RIMKLB	1.83602	0.0398324	CAGTAGCTCTAACCTGTTTGATTCAATGTGTTTCCTAAAATAAAAATACCAGAACTGGGA
TEX14	1.7708	0.0200939	AGGGGAAGAAAAGATCAAATCAGAGAGAGGGAAGTCAGACAGCTTTTTAGGAACTTCTGA
SAMD9L	1.76933	0.0148829	GAGCAATACTTCAATAAAGCACAAAATACAAGTTCCCTCTCACAGAGTGCAGATGTGTGC
OAS1	1.76807	0.0276858	AACTTTGAAACCCCGATTATCAAACAATACCTGATGAGGCAGCTTGCAAAACCCAGGCCT
AASS	1.7582	0.0384017	CCACATGATCACCTCATTAGAGACAGAAAAAGCATCTTGCAAAATTTAACACCCTGTCAT
SAMD9L	1.73389	0.0145869	GATATTTTTACATTAAAGAGAAGAATTTTGGCACTGCTCTGGAATGGGCAAACCAGGCCA
PARP14	1.72906	0.0127422	TTTGTGGTATTTTATGACTACCAGGCTTACCCAGAGTACCTCATTACTTTTACCTATTAA
C1R	1.70572	0.0225038	GACCTGGAGCCTTCCGAAGGCTGTTTGTATGACTATGTCAAGATCTCTGCTGACAAAAAA
ETS2	1.67902	0.0149175	ATTGGATTAATAGCAATTCACTAGGCTTTGGCGTGGAACAAGCAACGTATGGGGTGCAGA
ELL2	1.67045	0.027768	CAGTCCAGTCCCAATTATCATGAAGAAAAATATAGATGCGAGTATCTTCATAACAAGCTG
PSMB9	1.6697	0.0264581	GCTGGTGTGGACTATCAAGTAATCTTGGGTAACGAACTGCCAAAATTCTATGATGAGTGA
HIVEP1	1.65445	0.0239981	TCGCGCAGTTCAGCGACGTGAGTAGCGACGACGACGAGGACAGGCTTGTGATAGCCACCT
PSMB9	1.63666	0.0372046	TATCAAGTAATCTTGGGTAACGAACTGCCAAAATTCTATGATGAGTGAATCGTCCTCCCT
SMIM3	1.61965	0.01377	TTTGGTCTGATTTCATTGATGTATGCGACCAGTTTCCAATAAAGTGCTAGAATGACCATG
PARP9	1.61754	0.0314405	TCCAGCCCTGAAACCTTTGTGATTTTTAGTGATACTCAGGCTATGCCCCAGTATTTGTGG
USP18	1.61238	0.0210087	CCTAATTAAGGACCAAATCACAGATGTGGACTTGGTAGAGAGGCTGAAGGCTCTGTATAC
PHYHIPL	1.59642	0.0120397	AATCTTGAAGCCTAGAATTGTCAGCACTTCCAACTTGTTGTTTGACAGTGTTATTTATGT
PIK3AP1	1.59156	0.0118192	AGACAGAGAGAGAAGCAAAAATCAGGAAAGCAGGCAGATTTGGAGATCACGGTCCCAATT
OAS3	1.58772	0.0465671	ATCTGCTCATTCCTGAAGGAAAACTGCTTCCAGAATTCTGCCATCAAAGTGCTCAAAGTG
RARRES3	1.58609	0.0438406	ATTGGCTTCATTGCTGTTCTTGGATACTCTCTTTTAAAGCGGCGATCCCAAAACCAGTGA
LGALS9	1.57939	0.0296906	TTTCTCAGCAGGGGGCGCTTCTCTTTCCCAGTCTTTCAAAGAAAGACAAATGCTTGTTGG
SLC35A1	1.57849	0.0193854	GTGCTGTATTTGTGCCATTCATTGTCTGGATTCATGTTTCTTTGCAGTTAGATGATCTAC
EHF	1.57687	0.0221289	AGTCACCTGAGATGAAAAAGGAGCAAGAGCACCCTGCAAAATCCCACACCAAAAAGCATA
SLC35A1	1.56164	0.0264581	AAGACACTACATCCATCCAACAAGGAGAAATAGCTTCAAAAGAGAGAGTTGGTGGTGTAT
NA	1.55472	0.0440114	CTATCACCCCAACTATTTAAGCAAGTCCAACAGTAAAAGGGCACATTTTAATCTTTAATC
EHF	1.55406	0.0246018	TGAGATGAAAAAGGAGCAAGAGCACCCTGCAAAATCCCACACCAAAAAGCATAATCCACG
NA	1.54566	0.0168197	ACTAGGCAAAGCATGAAACTTGAAAACCAACATGCCTCATAGGAAATCAGTAGTGTTCTC
OAS1	1.5194	0.0181638	TCATAATTTCAGTCATCTGGGACACATTCAGAGAGTTCCTAGGATTTGCATACCCCTTCT
SP100	1.50795	0.0385503	TTCAAAAACACTTTTGCAATTCAGGAAACAGGCGAGAACAGTTCTCAGTTGGAGCCCAAT
HERC6	1.50777	0.0181638	ATGGAGAAAGTGGAGGAAGCCCTTCAAGTAGCCATCAACAGCAACAAAGGATTTGTCTCA
LOC609817	1.49144	0.0193854	CTGACTTTCTTTATAGGGATTCTCCTACAGATGGCAACATAATAAATCTCTTAGTGATAG
ZNF852	1.46716	0.040401	CATATCAAGTAGTTCAATCTTCCTGTAACTGCCATCTAATACCAAGTTGAGAGGAGTACA
IFIH1	1.44269	0.0125958	AAAGTGGGTAGAATTACCTATCGCTTTTCCCGATCTTGACTACTCAGAATACTGTTTGTT
CREM	1.43406	0.0200939	TAACCTCTGACATTCCTAAAATGCCTCACTGTAGTTAACTCTTAGCTATAACTTCGATTT
NA	1.40732	0.0462684	ATGCCTTTTTGGGAGACGTGGATTGGTTTAGGTCATCATTGAAGTCCTTGTCCCTTTGAA
NR3C2	1.39461	0.0445383	CAAATTACATCAAAGAACTGAGGAAGATGGTAACTAAGTGTCCCAGCAACTCTGGGCAGA
DTX3L	1.37994	0.0181638	CTGCTTTGTAGAGCCTTTGAGCAAAAGCTGATTTTCACAGTGGGAGAGTCTCGAACACTA
RGS2	1.3618	0.0388922	CCGTTTCTTGGAGTCAGAATTCTATCAGGACTTGTGTAAAAAGCCACAGATCGCCACAGA
DTX3L	1.35729	0.0472037	CCTGATCCCGATTATCTGAAACGTGTCAAACAGGAGCTGAAAGATAAAGGAATTGAGTAA
NR4A2	1.35434	0.0398324	CTGTTTCCAGAGTGCTTATAATATACATAACTCCCTGGAAATTACTGAGCACTTTGAATT
NUDT4	1.35019	0.0408931	TGAAAGGGGGGCAGGGGGAATGACTGTTGTATATTCTAAATGGCTTTGCATGGTCTCATT
SYTL2	1.33919	0.0248019	AATCAAGCTAAAGTAGATAATCTGCCTGAAGAATTAGTACGTAGTGCTGAAGATGACTTC
CABLES1	1.3389	0.037595	CCACATTAAGTTAACACTCAGCAAGATAAGAAGTCTGAAGCGAGAGATGCGGAAGCTTGC
RABGAP1L	1.27108	0.0233113	GAAGGCCATGTTCAGTTCCATCATAGTATTACACACTATTTTATATGCCTGATGTTTAGT
RABGAP1L	1.26084	0.0268106	GGCCATGTTCAGTTCCATCATAGTATTACACACTATTTTATATGCCTGATGTTTAGTTGG
TLR3	1.25875	0.0288796	CTTGAACTGGCCAGTTCAGAAAGAACGGGTAAATGCCTTTCATCATAAATTGCAAGTAGC
NUDT4	1.25626	0.0484453	TGAGTAAAATGACCTTTTTGCTGTTCACCTGTTACAGATTTAGATTATTAGGCCACCTTA
PCYT1B	1.20591	0.0375829	CCCTTTGGAGCAGAGATGTTCCTGTTCCTCGGGCATCCATTCAGCACTAGTCTTGGCCAT
ABCB11	1.1993	0.0377609	TTGCTACTAGATGAAGCTACTTCTGCCCTAGACACAGAAAGTGAAAAGACGGTGCAGGTT
MBP	1.1877	0.0375218	TCCCGAGGGCCTGGATGTGATGGCGTCACAGAAAAGACCCTCCCAGAGGCACGGATCCAA
GK	1.1826	0.0456468	ATGGTAGCTTGCATTTGCAGTTCTGAATGTACTGTTTCTAAATTATTGAATCTACTTGGG
KLKB1	1.15189	0.0485034	TGTCATAAGGGTAAAAGGAGACAGTGCACACAAAGCTGCTGAGGAAAATGTTGTGCAGAG
MEIS1	1.12524	0.0416947	GATGATCCAGATAAGGACAAAAAGCGTCACAAAAAGCGTGGCATCTTTCCCAAAGTAGCC
COL5A3	1.08288	0.0402947	ATCCTAATGGTGCTGCCCTATTTATACCTGGGTCTGGATTAAAAGGGAAAATCCCAAAAA
Downregulated genes
GeneSymbol	Log FC ([mix] Vs [alone])	p (Corr) ([mix] Vs [alone])	Sequence
WNT7A	-2.16608	0.00425521	TGCTGTTATGTCAAGTGCAACACCTGCAGCGAGCGTACCGAGGTGTACACGTGCAAGTGA
LOC118540810	-2.08175	0.0284956	ATTTTTGTGCATATTTGCTGCTCATCAAAGGGAAGGATAGAAGGACTTTGGAAGGAGGGT
NOG	-2.01326	0.0143477	AAATAGCAGGTTAACATTATTAGCGACAACCAGAATAAGGCTCTCTTTGCTCTGGTCTTT
LOC477699	-1.86486	0.0305544	AAGATGTCCCAGTAAGAGATCTGAAGCCAGCCATAGTGAAAGTCTATGATTACTATGAGA
NCKAP5	-1.77985	0.0345829	AAACACCAAATTCCTGTTGGAAAGACTGAAAGCTCTAGAGCACCATGCCCTTACTCCAAG
PLAU	-1.72391	0.013628	AGTTTCAATGTGGCCAGAAGGCTCTGAGGCCTCGCTTTAAGATTATTGGTGGAGAATTCA
ABCB1	-1.68757	0.013628	CAGAAGCCATCGAAAACTTCCGAACTGTTGTTTCTTTGACTCAGGAGCAGAAGTTTCAAC
KRT14	-1.6398	0.0181638	CCTCATCCTTGTCCCCTCCTGGCAATCAATAAAGCTTTATTATCTCAGTTGCACTAAAAA
COL2A1	-1.56159	0.012459	ACACAATGGTGCTATTCTGTGTCAAACACCTCTGTATTTTTTAAAACATCAATTGATATT
KRT14	-1.52661	0.0210087	TGAGTCCTGCCTCATCCTTGTCCCCTCCTGGCAATCAATAAAGCTTTATTATCTCAGTTG
ABCB1	-1.48164	0.0248019	TTAATAGTGGTGTTTCAGAATGGCAAAGTCAAGGAGCATGGCACACATCAACAGCTGCTG
RUNDC3B	-1.4751	0.0377609	ACAAATCTCTAACAAGTCTCAAATCTAATGACTACCTTGCAAGTCCCACAACAGAGATGA
LOC100688793	-1.34565	0.0184168	TTGTCTATGGTAGTGATGGCATTTGTCAAATTTGGGGGTGAGTTTTGCCACATGTAAATT
ARL4C	-1.28132	0.0438406	ATGGATGGGTTTCACACAGAGGAAGTTGGCCTCCCCATGTGAGCTTTTGAAATTGTTTCT
NA	-1.26127	0.0374057	ATGCTTCCTCGACCCACCAGGAATTATAAGCCACTCCGGGTAGAAATTTCAAGGAGAAAA
EMP1	-1.20717	0.0396825	TCTCTATCTAGTCCTGAGAAAGAAATAAGGCTGAACAAATTCACAGGGATCTGGGGGGTG
