# Supplementary material for: Wnt activation disturbs cell competition and causes diffuse invasion of transformed cells through NF-κB-MMP21 pathway
Source: Nat Commun. 2023 Nov 3;14:7048. doi: 10.1038/s41467-023-42774-6 (PMC10624923; doi:10.1038/s41467-023-42774-6)
Supplement: Supplementary file 6 — Source Data [file 41467_2023_42774_MOESM6_ESM.xlsx]

## Sheet: Fig. 1b
APCMin-Villin-GFP	Exp. 1	Exp. 2	Exp. 3		Villin-RasV12	Exp. 1	Exp. 2	Exp. 3		APCMin-Villin-RasV12	Exp. 1	Exp. 2	Exp. 3
Not extruded (%)	91.1	94.9	94.7		Not extruded (%)	26.4	30	24.1		Not extruded (%)	26.9	29.6	31
Apical extruding (%)	4	3.2	3		Apical extruding (%)	31.6	33.4	40.2		Apical extruding (%)	33.3	30.2	31.7
Apical extruded (%)	5	1.9	2.3		Apical extruded (%)	40.4	34.8	33.3		Apical extruded (%)	34.1	31.4	28.6
Basal extruding (%)	0	0	0		Basal extruding (%)	1.5	1.8	2.3		Basal extruding (%)	5.6	8.7	8.7
cell number analysed	Exp. 1	Exp. 2	Exp. 3
APCMin-Villin-GFP	101	158	158
Villin-RasV12	136	227	87
APCMin-Villin-RasV12	234	172	126

## Sheet: Fig. 1d
APCMin-Villin-GFP					Villin-RasV12					APCMin-Villin-RasV12
24 h	Exp. 1	Exp. 2	Exp. 3		24 h	Exp. 1	Exp. 2	Exp. 3		24 h	Exp. 1	Exp. 2	Exp. 3
Not extruded (%)	93.6	93.4	93.3		Not extruded (%)	41.3	55.5	44.4		Not extruded (%)	37.9	41.6	35.9
Apical extruding (%)	3.4	2.7	3.4		Apical extruding (%)	46.7	22.2	27.8		Apical extruding (%)	31	25.7	31.3
Apical extruded (%)	3	3.9	3.4		Apical extruded (%)	12	22.2	27.8		Apical extruded (%)	27.6	29.7	26.6
Basal extruding (%)	0	0	0		Basal extruding (%)	0	0	0		Basal extruding (%)	3.4	3	6.3
48 h	Exp. 1	Exp. 2	Exp. 3		48 h	Exp. 1	Exp. 2	Exp. 3		48 h	Exp. 1	Exp. 2	Exp. 3
Not extruded (%)	93.4	94	97.5		Not extruded (%)	39	30.6	37.2		Not extruded (%)	44.1	42.4	38.8
Apical extruding (%)	1.9	4	1.3		Apical extruding (%)	39	44.9	39.5		Apical extruding (%)	28.4	27.2	30
Apical extruded (%)	4.7	2	1.3		Apical extruded (%)	22	24.5	23.3		Apical extruded (%)	21.7	23.9	25
Basal extruding (%)	0	0	0		Basal extruding (%)	0	0	0		Basal extruding (%)	4.8	6.5	6.2
cell number analysed
24 h	Exp. 1	Exp. 2	Exp. 3
APCMin-Villin-GFP	141	113	89
Villin-RasV12	56	49	72
APCMin-Villin-RasV12	78	101	64
48 h	Exp. 1	Exp. 2	Exp. 3
APCMin-Villin-GFP	106	83	102
Villin-RasV12	61	83	43
APCMin-Villin-RasV12	69	92	80

## Sheet: Fig. 1g
Not extruded (%)	Exp. 1	Exp. 2	Exp. 3		cell number analysed	Exp. 1	Exp. 2	Exp. 3
n = <4	47.1	42.5	35.9		n = <4	89	40	64
n = 5〜7	82.3	84.2	85.1		n = 5〜7	24	19	27
n = >8	90	91.3	80		n = >8	20	23	30
Apica extruding (%)	Exp. 1	Exp. 2	Exp. 3
n = <4	20.2	32.5	31.3
n = 5〜7	11.8	10.5	7.1
n = >8	5	4.3	13.3
Apical extruded (%)	Exp. 1	Exp. 2	Exp. 3
n = <4	28.1	20	26.6
n = 5〜7	5.9	5.3	7.4
n = >8	5	4.3	6.7
Basal extruding (%)	Exp. 1	Exp. 2	Exp. 3
n = <4	4.5	5	6.3
n = 5〜7	0	0	0
n = >8	0	0	0

## Sheet: Fig. 3a
	Uncropped immunoblots related to Fig. 3a
	scans presented in this study												2nd exp.												3rd exp.
	1.MDCK												1.MDCK												1.MDCK
	2.MDCK mCherry-β-cat ΔN												2.MDCK mCherry-β-cat ΔN												2.MDCK mCherry-β-cat ΔN
	3.MDCK-pTR GFP-RasV12 mCherry-β-cat ΔN TET (-)												3.MDCK-pTR GFP-RasV12 mCherry-β-cat ΔN TET (-)												3.MDCK-pTR GFP-RasV12 mCherry-β-cat ΔN TET (-)
	4.MDCK-pTR GFP-RasV12 mCherry-β-cat ΔN TET (+)												4.MDCK-pTR GFP-RasV12 mCherry-β-cat ΔN TET (+)												4.MDCK-pTR GFP-RasV12 mCherry-β-cat ΔN TET (+)

## Sheet: Fig. 3b
TOP FLASH(firefly/Renilla)	Exp. 1	Exp. 2	Exp. 3
MDCK	0.564738	0.581258	0.480538
MDCK mcherry-β-cat ΔN	1.92229	1.90741	2.25221
MDCK pTR-RasV12	0.40321	0.611319	0.585002
MDCK pTR-RasV12-GFP mcherry-β-cat ΔN	2.87613	2.37096	2.26134
FOP FLASH(firefly/Renilla)	Exp. 1	Exp. 2	Exp. 3
MDCK	0.68454	0.580254	0.971138
MDCK mcherry-β-cat ΔN	0.88312	0.767771	1.0846
MDCK pTR-RasV12	0.667404	0.580687	0.66756
MDCK pTR-RasV12-GFP mcherry-β-cat ΔN	0.925212	1.01223	1.32364

## Sheet: Fig. 3d
β-cat ΔN/RasV12 alone	Exp. 1	Exp. 2	Exp. 3		β-cat ΔN:β-cat ΔN/RasV12 =50:1	Exp. 1	Exp. 2	Exp. 3
Not extruded (%)	96	97	78.0488		Not extruded (%)	24	21	70.6767
Apical extrusion (%)	0	0	13.8211		Apical extrusion (%)	12	2	6.01504
Basal extrusion(%)	1	0	8.13008		Basal extrusion(%)	54	70	23.3083
Cell death (%)	3	3	0		Cell death (%)	10	9	0
cell number analysed	Exp. 1	Exp. 2	Exp. 3
β-cat ΔN/RasV12 alone	153	137	123
β-cat ΔN:β-cat ΔN/RasV12 =50:1	149	154	133

## Sheet: Fig. 3g
MMP1	MMP2	MMP3	MMP7	MMP9	MMP13	MMP14	MMP15	MMP17	MMP19	MMP21	MMP23B	MMP26	MMP28	ADAM9	ADAM10	ADAM15	ADAM17	ADAM18	ADAM22	ADAM23	ADAM28	ADAM33
7.14793	1.16567	0.976264	0.792681	0.152746	1.08712	1.11652	0.672284	1.07515	1.29491	41.663	2.76671	2.58088	1.04248	1.03539	0.780728	1.41812	0.787462	0.935616	1.05042	3.12885	4.56826	1.0217
2.20825	1.06421	0.837573	1.43919	5.55464	1.05833	1.47942	0.975729	1.80167	1.99042	38.6424	2.06531	6.63526	1.23785	1.71373	1.70826	1.66359	1.24279	1.70879	1.53065	1.68956	4.14049	1.91663
6.67651	1.82324	1.45815	0.948541	1.61914	1.29311	1.79789	1.06469	1.88993	1.19411	51.0557	2.65157	3.53293	2.11699	1.11553	1.24737	2.13622	1.39038	8.2858	0.622725	5.18231	8.08945	1.26274
data are mean of 3 triplicates
normalized to the value of β-cat ΔN/RasV12 cultured alone

## Sheet: Fig. 3i
β-cat ΔN/RasV12 alone	β-cat ΔN:β-cat ΔN/RasV12 =50:1
4144513	4565736		Data are all analysed cells from 3 independent experiments
6015864	6410486
3324323	8939091
6320470	4561600
1895733	6298691
2903918	4505793
5254154	7720528
1589379	5484846
3640710	8685158
4485295	5156775
3958994	3532451
4158839	3589198
3387892	3043806
4497704	4045675
3011662	5421989
2424271	3011907
4730795	3959727
2425079	10205839
4706680	4155415
3622029	3886803
2123514	2635669
5198405	1907384
2082910	9074517
2038492	4338354
3438707	3458402
6392806	8969426
1724311	12380188
6791582	4039001
6080905	6038750
5991527	12017296
3719461	4791989
2031333	31700115
2229589	9818589
2542327	5621648
4530059	7077480
11769103	7373174
8897054	4418809
4303683	6577025
2969803	4820550
3001899	2934142
4857595	6051247
6447715	3085015
11574502	4335452
2341609	4857744
1723168	7941558
3616511	11205147
1440475	5117753
2043508	2500919
6132171	3075167
4529526	4270570
1603736	3297162
1447230	3782301
2882252	5420701
5495143	3297567
3427100	4057495
1127194	3854956
3821164	3392415
2205154	4396317
5137842	10881130
2560288	2616508
6928318	3291273
8012083	2953494
5932996	11816959
4319396	3132898
5811069	5915595
6565210	3436072
5651925	4734356
5078607	3742990
2714567	6904029
1583099	3421720
2041577	10885324
1600575	5594844
1916170	5395063
4013222	8112842
6406586	1308958
2633028	2458812
2335182	4588846
3076662	13692348
4561723	2845726
3457573	3593598
1598011	3737614
3795948	9980898
2232853	4791007
2971547	1998777
3192615	12304580
1423453	3072905
3248006	7766031
5106048	18497708
4042828	2538327
4017037	6157794
3154480	13348573
2584916	12063743
2376259	7289079
5693767	10047256
7966536	9244234
4157074	3138230
2543683	5802867
3047800	11266261
2366882	11117656
1079693	15770428
2785252	17167761
5456950	15799848
4936222	12471033
7783817	9057817
3158012	10554784
3720581	9425449
7906208	10823951
7911908	7562108
5129455	7458449
6154571	8108354
4676890	6081579
3404876	7262969
1288681	4904218
2442109	6424490
4785260	7851735
6262128	8487712
6278380	10038850
11025797	11021144
5329656	4879293
3059322	5375022
7743071	8086237
2671805	9222705
2616551	6955518
2332821	5883660
3387528	7491843
7510578	6868336
8029577	6837943
6326308	11663704
4737977	5535519
2844719	5981991
3019227	8055330
5725373	7434123
3590578	4376048
2940766	7795609
4915003	7213971
3176908	9119601
5694931	7801759
8837877	7889458
8000316	15084659
6594612	14683032
5063517	11662146
6704901	14370317
7646377	17932152
8324310	12750106
9475934	11605754
5771413	10507670
4644069	10873872
5923407	7388344
5406439	11901228
7643671	6279277
7117954	5684435
5708793	6230528
6892257	10546469
8564075	7026881
5628434	7640488
4544856	7328842
9112412	5745322
7323970	9288717
8217904	9755077
13761818	20689262
8094098	8904742
5217675	8636222
3435953	14519222
6661425	19994980
5592107	13249559
3432520	19214390
7425105	19681108
6330186	21056379
10862461	13093145
6111523	14111572
9268133	11427418
6453586	6548737
7043712	16636423
9804750	10422863
2974866	11962119
2253330	8872797
4867554	16079607
8175494	6429412
4535403	5276385
7168957	8238971
4894765	15237153
4524060	12754019
8993236	14012498
2787333	16757325
5531555	11298259
5243166	9960342
3798670	11833380
2203217	11378730
3874658	14489598
2900107	27790358
6036674	29139549
2876617	14430728
3424004	20085464
3785326	15553113
3263183	14658460
4153001	17458682
4017572	12017807
5423942	12508850
2190885	7705619
2893224	9304344
3956524	14352351
4001374	10402861
2144023	10713121
6975879	10516036
4835710	10240299
4246414	7763364
5503367	8913457
5029755	12018864
2997259	6410513
3443101	5583863
1691714	7923019
2350208	12932403
1520671	15930200
1431507	16372419
3075776	5266844
3033559	17608491
3823945	5715042
3101432	8022049
2441931	13154754
5900279	8590855
5045730	9278391
8059041	10429056
3094149	13660054
3743562	10763474
2894547	8548570
2711535	6318238
2465830	6474868
2132327	8171036
4774513	10597371
1805910	17769471
6007951	17091049
2525276	15916727
7604211	25045066
3801564	25532636
3672042	22997427
4097924	13817920
3294149	9935342
3786071	23562487
5819622	20020874
5071349	30729270
4977190	44582788
5031946	27009088
5579742	19634990
5451233	27416109
3635318	20631170
4806483	19481345
3224985	13428697
6518212	15997443
9842332	10721082
3793026	18632696
4846113	10460999
5695025	8279903
10776041	6681385
3692505	8674427
3195973	12581449
2446814	8798414
7856420	12912897
9354626	9288125
4197465	12662736
2477013	13864706
5824775	12332926
2642366	14129890
2880018	11631907
4864958	22706606
3562299	12217698
10871530	13988372
3436064	13351509
5730417	15762967
4577650	37599827
7013879	16123137
4045559	14640673
8822446	28292673
3167465	13652859
2924587	14321287
2370602	9019616
5558817	14066111
2001498	16970957
1077487	11152267
3011918	41585075
6283383	25298014
3709437	13537382
3042118	11387747
4355839	24141180
5347548	29538200
2099149
2992255

## Sheet: Fig. 3j
	Uncropped immunoblots related to Fig. 3j
	scans presented in this study								2nd exp.
	1.β-cat ΔN/RasV12								1.β-cat ΔN/RasV12
	2.β-cat ΔN/RasV12 MMP21 shRNA1								2.β-cat ΔN/RasV12 MMP21 shRNA1
	3.β-cat ΔN/RasV12 MMP21 shRNA2								3.β-cat ΔN/RasV12 MMP21 shRNA2

## Sheet: Fig. 3l
Basal extrusion (%)	Exp. 1	Exp. 2	Exp. 3
β-cat ΔN:β-cat ΔN/RasV12 =50:1	27.2	29	26.8
β-cat ΔN:β-cat ΔN/RasV12 MMP21 shRNA1=50:1	11.8	18.9	4.8
β-cat ΔN:β-cat ΔN/RasV12 MMP21 shRNA2=50:1	8.8	12.1	9
cell number analysed	Exp. 1	Exp. 2	Exp. 3
β-cat ΔN:β-cat ΔN/RasV12 =50:1	147	138	142
β-cat ΔN:β-cat ΔN/RasV12 MMP21 shRNA1=50:1	110	127	146
β-cat ΔN:β-cat ΔN/RasV12 MMP21 shRNA2=50:1	136	141	144

[truncated: 26 more sheets: Fig. 4e, Fig. 4h, Fig. 5b, Fig. 5d, Fig. 5e, Fig. 5g, Fig. 5l, Fig. 5n, Fig. 6b, Suppl. Fig. 1a, Suppl. Fig. 3b, Suppl. Fig. 4a, Suppl. Fig. 4b, Suppl. Fig. 4d, Suppl. Fig. 6a, Suppl. Fig. 6b, Suppl. Fig. 6d, Supple. Fig. 7a, Suppl. Fig. 7b, Suppl. Fig. 7d …]
